# Supplementary material for: Recovering mixtures of fast-diffusing states from short single-particle trajectories
Source: eLife. 2022 Sep 6;11:e70169. doi: 10.7554/eLife.70169 (PMC9451534; doi:10.7554/eLife.70169)
Supplement: Figure 5—source data 1. [file elife-70169-fig5-data1.zip]

Archive with 3 entries (3 files):
- Figure 5-Source Data 1.png
- Figure 5-Source Data 2.png
- Figure 5-Source Data 3.png
